# Supplementary material for: Is There Still a Place for Tyrosine Kinase Inhibitors for the Treatment of Hepatocellular Carcinoma at the Time of Immunotherapies? A Focus on Lenvatinib
Source: Cancers (Basel). 2021 Dec 16;13(24):6310. doi: 10.3390/cancers13246310 (PMC8699782; doi:10.3390/cancers13246310)
Supplement: Supplementary file 1 [file cancers-13-06310-s001.zip]

Archive with 1 entries (1 files):
- cancers-1486271-supplementary.pdf
